# Supplementary material for: Morphogenesis-regulated localization of protein kinase A to genomic sites in Candida albicans
Source: BMC Genomics. 2013 Dec 1;14(1):842. doi: 10.1186/1471-2164-14-842 (PMC4046665; doi:10.1186/1471-2164-14-842)
Supplement: Supplementary file 1 — Additional file 1: Table S1: Lists Tpk1 binding sites during yeast growth. Table S2. Lists Tpk1 binding sites during hyphal induction. Table S3. Lists Tpk2 binding sites during yeast growth. Table S4. Lists Tpk2 binding sites during hyphal induction. Table S5. Lists Bcy1 binding sites during yeast growth. (XLS 212 KB) [file 12864_2013_5556_MOESM1_ESM.xls]

## Sheet: Tabelle1
Table S1. Binding of Tpk1 to chromosomal sequences of C. albicans during yeast growth. Strain AF1004 producing HA-tagged Tpk1 was grown in YPD medium at 30 °C in the yeast growth form and proteins were chromosomally cross-linked. Fragmented chromatin was immunoprecipitated using anti-HA antibody and used as probe for tiling microarrays covering the C. albicans genome. Regions showing significantl…
Chr	binding region	size (bp)	left ORF	gene name	left ORF position	additional binding proteins	right ORF	gene name	right ORF Position	additional binding proteins
1	187..1250	1063					orf19.6115		4059 --> 4397	Tpk2 (yeast)
1	3257..5378	2121	orf19.6115		4059 --> 4397	Tpk2 (yeast)	orf19.6114		4409 <-- 4720	Tpk2 (yeast)
1	1810693..1811569	876	orf19.5104	LTP1	1809023 <-- 1809691		orf19.5105		1810187 <-- 1813627
1	2457462..2458401	939					orf19.2296		2457135 --> 2464790	Tpk2 (yeast)
1	3171580..3174261	2681	orf19.7260		3171005 <-- 3171784	Tpk2 (yeast)	orf19.7263		3173251 <-- 3174603	Tpk2 (yeast) Bcy1 (Hefe)
			orf19.7261		3171846 <-- 3173195	Tpk2 (yeast) Bcy1 (yeast)	orf19.7264		3174695 --> 3175633	Tpk2 (yeast) Tpk2 (hypha) Bcy1 (yeast)
2	797780..800174	2912	orf19.844	STE11	795730 <-- 798202		orf19.843		798659 <-- 800845
2	1612976..1614146	1170	orf19.2191		1612254 --> 1613291		orf19.2190	VRP1	1613343 <-- 1615337	Tpk2 (yeast)
2	1890931..1891734	803					orf19.4084	KIS1	1891108 <-- 1892346	Tpk2 (hypha)
2	1942909..1944563	1654	orf19.1404		1942108 -->1943511		orf19.1403		1943675 <-- 1945393
3	115..1686	1571					orf19.5475		3999 --> 4823	Tpk2 (yeast)
3	23887..24592	705	orf19.5455		22745 <-- 23092	Tpk2 (yeast)	orf19.5451		24430 --> 24810	Tpk2 (yeast)
			orf19.5454	DAL1	23211 <-- 24971	Tpk2 (yeast)
3	1677956..1678994	1038					orf19.6763	SLK19	1677224 <-- 1680817
5	436153..436551	398					orf19.3176	RIM21	435999 <-- 437588
5	1026026..1029568	3542	orf19.3957		1024403 <-- 1025233		orf19.3959	SSD1	1025693 <-- 1029517
6	972176..972852	676					orf19.1097	ALS2	971454 --> 978542
7	23319..24411	1092	orf19.7106	VPS70	21072 --> 23375	Bcy1 (yeast)	orf19.7105	FAR1	23536 --> 25842
7	54961..55835	874	orf19.7086		52951 <-- 55866
R	18571..19354	783	orf19.7538		14971 <-- 16827	Tpk2 (yeast)	orf19.7534	MIS12	21385 --> 24462	Tpk2 (yeast)
			orf19.7537	BNR1	16909 -->21366	Tpk2 (yeast)
R	1606470..1606774	304					orf19.6127	LPD1	1606104 <-- 1607579	Tpk2 (hypha)
R	1726442..1729833	3391	orf19.609		1725648 <-- 1725983		orf19.607		1726217 <-- 1729384
R	1824060..1826899	2839	orf19.6414		1823664 <-- 1825586		orf19.6414.3	TPM2	1826988 --> 1827860
R	1866988..1868794	1806	orf19.6440		1861847 <-- 1863991		orf19.6442	PRP8	1864470 --> 1871720
R	1884755..1885823	1068	orf19.6450		1881876 --> 1882556	Tpk2 (yeast)	orf19.6834.10	TAR1	1893804 <-- 1894073	Tpk2 (yeast)
R	2268290..2270017	1727	orf19.7660	VPS52	2267538 <-- 2269109		orf19.7661	HMI1	2269233 --> 2271146

## Sheet: Tabelle2
Table S2. Binding of Tpk1 to chromosomal sequences of C. albicans after hyphal induction. Strain AF1004 producing HA-tagged Tpk1 was pregrown in YPD medium at 30 °C and hyphae were induced in YP medium containing 10 % serum for 30 min at 37 °C followed by chromosomal cross-linking of proteins. Fragmented chromatin was immunoprecipitated using anti-HA antibody and used as probe for tiling microarr…
Chr	binding region	size (bp)	left ORF	gene name	left ORF position	additional binding proteins	right ORF	gene name	right ORF Position	additional binding proteins
1	148004..148626	622	orf19.6028	HGC1	138579 <-- 140936	Tpk2 (hypha)	orf19.6027		150614 --> 151714	Tpk2 (hypha)
1	1516419..1516870	451	orf19.6195		1514154 <-- 1516388		orf19.6194		1516859 <-- 1517800
1	1963556..1965312	1756	orf19.4757		1962576 --> 1964405		orf19.4758		1965089 --> 1965838
1	2974775..2976176	1401					orf19.4991	MPT5	2976356 --> 2979172	Tpk2 (hypha)
2	180493..180715	222	orf19.2014	BCY1	178316 <-- 179692		orf19.2013	KAR2	180800 --> 182863
2	236478..237078	600	orf19.1989	DCW1	235037 <-- 236395
2	825528..827860	2332	orf19.829	SCH9	825527 <-- 827890
2	979722..980366	644	orf19.147	YAK1	976903 <-- 979332		orf19.149		980006 --> 980443
2	2012857..2014395	1538	orf19.1367.1		2012727 <-- 2012969		orf19.1367	MTW1	2013271 --> 2014215
							orf19.1366		2014327 <-- 2015586
2	2036377..2038342	1965	orf19.1357	FCY21	2034842 --> 2036386		orf19.1355		2038261 <-- 2039304
			orf19.1356		2036830 --> 2037837
3	289644..292294	2650	orf19.1717		288791 --> 290176		orf19.1715	IRO1	291579 <-- 293369	Tpk2 (hypha)
			orf19.1716	URA3	290331 <-- 291143
3	369664..369949	285	orf19.1674	CDC53	367386 --> 369644		orf19.1673	PPT1	369944 <-- 371638
3	478222..478413	191	orf19.1624		474903 <-- 477388		orf19.1623	CAP1	479014 --> 480513
3	521166..522301	1141	orf19.1607	ALR1	517727 <-- 520510		orf19.1606		524219 --> 525844
3	522574..523583	1009	orf19.1607	ALR1	517727 <-- 520510		orf19.1606		524219 --> 525844
3	526384..529907	3523	orf19.227	COX7	526524 <-- 526853		orf19.230		529251 <-- 531893
			orf19.229		527185 <-- 528435
3	574391..574776	385					orf19.258		576625 --> 577383
3	582787..583012	225	orf19.261		580882 <-- 582642		orf19.262	SMC3	583230 --> 586943
3	634912..635748	836	orf19.290	KRE5	630514 <-- 634857		orf19.291		635043 <-- 635962
3	794171..794799	628	orf19.6940		794013 --> 794453		orf19.6938	MEU1	794873 --> 795907
3	881980..882850	870	orf19.5866		881429 <-- 881752		orf19.5867	WSC1	883131 --> 884207
3	1205329..1206328	999					orf19.6980		1205809 --> 1207566
3	1229104..1229453	349					orf19.6985	TEA1	1229452 --> 1232154
4	445988..446283	295	orf19.4565	BGL2	444727 <-- 445653	Tpk2 (hypha)	orf19.4563		446380 <-- 447495	Tpk2 (hypha)
4	523199..523935	736					orf19.2747	RGT1	523970 --> 527059
4	834507..836541	2034	orf19.1596	FGR28	832750 --> 834546		orf19.1595		835182 --> 836888
5	604057..604634	577	orf19.4284	BUR2	602769 --> 604349		orf19.4286		604784 --> 605758
5	747505..747987	482	orf19.2650		745173 <-- 747470
5	871195..872206	1011	orf19.3216		868715 --> 871219		orf19.3215		872183 --> 872572
6	923525..923795	270	orf19.73		920465 --> 923449		orf19.1075		923865 <-- 924998
6	947601..948466	865					orf19.1086		948405 --> 950273
7	114102..115091	989	orf19.7054		114110 --> 114475		orf19.7053	GAC1	115894 --> 117909
R	230941..231336	395	orf19.3254		228574 <-- 230394		orf19.3252	DAL81	231768 --> 234404
R	352846..353729	883	orf19.2539		352941 <-- 353276		orf19.2540	SAS3	353353 --> 355770
R	1067429..1067996	567	orf19.1805		1066201 --> 1067559		orf19.1806		1068806 --> 1069882
R	1720896..1724778	3882					orf19.610	EFG1	1723589 --> 1725166	Tpk2 (yeast)
R	2044648..2045909	1261	orf19.6601.1	YKE2	2043818 <-- 2044321		orf19.6601		2045083 <-- 2046291	Tpk2 (yeast)
R	2066100..2066652	552					orf19.6591		2066600 --> 2067778

## Sheet: Tabelle3
Table S3. Binding of Tpk2 to chromosomal sequences of C. albicans during yeast growth. Strain AF1005 producing HA-tagged Tpk2 was grown in YPD medium at 30 °C in the yeast growth form and proteins were chromosomally cross-linked. Fragmented chromatin was immunoprecipitated using anti-HA antibody and used as probe for tiling microarrays covering the C. albicans genome. Regions showing significantl…
Chr	binding region	size (bp)	left ORF	gene name	left ORF position	additional binding proteins	right ORF	gene name	right ORF Position	additional binding proteins
1	635..1767						orf19.6115		4059 --> 4397	Tpk1 (yeast)
1	2747..3136	389					orf19.6115		4059 --> 4397	Tpk1 (yeast)
1	4308..5250	942	orf19.6115		4059 --> 4397	Tpk1 (yeast)
			orf19.6114		4409 <-- 4720	Tpk1 (yeast)
1	12667..15533	2866	orf19.6109	TUP1	12163 --> 13701		orf19.6102	RCA1	14910 <-- 15761
			orf19.6105	MVD	13778 --> 14917		orf19.6103
1	16545..17008	463					orf19.6100		16600 <-- 17328
							orf19.6099	CCT8	17338 --> 18960
1	17470..18680	1210	orf19.6100		16600 <-- 17328
			orf19.6099	CCT8	17338 --> 18960
1	21871..23082	1211	orf19.6094		19615..21714		orf19.6092	KEL1	22270 --> 25326
1	23217..24267	1050	orf19.6092	KEL1	22270 --> 25326
1	25585..26558	973	orf19.6091	RIM8	25381 <-- 27249
1	273257..273530	273	orf19.3328		272385 <-- 274208	Tpk2 (hypha)
1	445554..447878	2324	orf19.3669	SHA3	442472 <-- 444259	Tpk2 (hypha)
1	530264..530948	684	orf19.2941	SCW4	530226 --> 531962
1	630261..630622	361	orf19.2992	RPP1A	630252 --> 630572
1	842172..842424	252	orf19.4475	KTR4	840435 <-- 841877		orf19.4476		842842 <-- 843876
1	997686..997911	225	orf19.763		997365 --> 998039		orf19.762		998186 <-- 1999297
1	1303574..1304084	510	orf19.1826	MDM34	1300757 <-- 1302625		orf19.1825		1306306 --> 1308531
1	1362509..1363314	805	orf19.6271		1361070 <-- 1363202		orf19.6269		1364477 --> 1367062
1	1478315..1479190	875	orf19.6217	PGA63	1475717 --> 1479514	Tpk2 (hypha)
1	1632976..1633205	229	orf19.2791	BBC1	1631898 <-- 1634762
1	1640564..1640812	248	orf19.2787	PRY1	1639582 <-- 1640814
1	1658794..1659109	315	orf19.2781		1651229 <-- 1653745		orf19.2779		1658949 --> 1659461
1	1695307..1695760	453					orf19.4713		1696719 --> 1699295	Bcy1 (yeast)
1	1784976..1785253	277	orf19.5094	BUL1	1780738 <-- 1782963		orf19.5095		1785424 <-- 1789380
1	1792859..1793223	364	orf19.5097	CAT8	1790436 <-- 1793606		orf19.5098	NTG1	1794223 <-- 1795185
1	1837986..1839277	1291	orf19.5117	OLE1	1834354 <-- 1835814		orf19.5118	SDS24	1839339 --> 1841225
1	1840675..1841112	437	orf19.5118	SDS24	1839339 --> 1841225		orf19.382	TEF2	1842606 --> 1843982
1	2175738..2176007	269					orf19.4863	PDC2	2175663 <-- 2178173
1	2287838..2288081	243					orf19.4906		2287271 <-- 2289577	Bcy1 (yeast)
1	2383998..2384679	681	orf19.2344	ASR1	2383556 <-- 2384713
1	2457534..2458196	662	orf19.2296		2457135 --> 2464790	Tpk1 (yeast)
1	2461502..2461841	339	orf19.2296		2457135 --> 2464790	Tpk1 (yeast)
1	2461944..2463451	1507	orf19.2296		2457135 --> 2464790	Tpk1 (yeast)
1	2463794..2464119	325	orf19.2296		2457135 --> 2464790	Tpk1 (yeast)
1	2472983..2473642	659	orf19.676		2472723 --> 2473619
1	2475800..2476195	395	orf19.675		2475597 --> 2476235		orf19.674		2476813 --> 2477904
1	2513766..2514202	436					orf19.657	SAM2	2513620 <-- 2514777
1	2534345..2534640	295					orf19.1166	CTA3	2534209 <-- 2538201
1	2534969..2535693	724					orf19.1166	CTA3	2534209 <-- 2538201
1	2538884..2539156	272	orf19.1164	GAR1	2538599 --> 2539159
1	2782800..2783196	396	orf19.6345	RPG1A	2782583 --> 2785375
1	2809936..2810213	277	orf19.4921		2807971 --> 2810142		orf19.4921.1		2812003 --> 2812167
1	2905475..2905797	322	orf19.4959		2904999 <-- 2906720
1	2957476..2957786	310	orf19.4980	HSP70	2955762 --> 2957732
1	3107374..3108019	645	orf19.7217	RPL4B	3106779 <-- 3107870
1	3118615..3120761	2146	orf19.7221	SET3	3115551 <-- 3118760	Tpk2 (hypha)	orf19.7223		3121139 --> 3122893
			orf19.7222	PAM16	3119961 <-- 3120326	Tpk2 (hypha)
1	3144474..3145148	674	orf19.7236	TIF35	3144291 <-- 3145130		orf19.7237		3145510 --> 3146313
1	3148502..3149340	838	orf19.7239	MDG1	3148098 <-- 3150328
1	3167936..3168681	745					orf19.7257	MLH3	3167811 <-- 3169721
1	3171850..3174607	2865	orf19.7260	TIF35	3171005 <-- 3171784	Tpk1 (yeast)	Orf19.7263		3173251 <-- 3174603	Tpk1 (yeast) Bcy1 (yeast)
			orf19.7261		3171846 <-- 3173195	Tpk1 (yeast) Bcy1 (yeast)	orf19.7264		3174695 --> 3175633	Tpk1 (yeast) Tpk2 (hypha) Bcy1 (yeast)
1	3175054..3178051	2997	orf19.7264		3174695 --> 3175633	Tpk1 (yeast) Tpk2 (hypha) Bcy1 (yeast)	orf19.7267	SAM35	3176785 <-- 3177540	Tpk2 (hypha)
			orf19.7265		3175688 --> 3176416	Tpk2 (hypha)	orf19.7269		3177598 <-- 3178260	Tpk2 (hypha)
			orf19.7266		3176504 --> 3176818	Tpk2 (hypha)
2	6936..8698	1762	orf19.1923	RRN3	5665 --> 7335		orf19.1920		7510 <-- 8043
							orf19.1917		8144 <-- 9289
2	12365..12898	533	orf19.1914	FAV3	11100 <-- 12443		orf19.1913		12627 --> 13253
2	184633..184937	304	orf19.2012	NOT3	183563 --> 185798
2	268480..268741	261	orf19.1453	SPT5	65953 --> 68823
2	330701..331076	375	orf19.1490	MSB2	327699 --> 331928	Tpk2 (hypha)
2	341832..342875	1043	orf19.1494	RAD23	341240 --> 342678		orf19.1495		342834 <-- 343631
2	587031..587894	863	orf19.5811	MET1	586227 --> 587912		orf19.5809		588237 --> 589598
2	588075..590248	2173	orf19.5809		588237 --> 589598		orf19.5808		589898 <-- 591118
2	703670..704800	1130	orf19.886	PAN1	702830 --> 707023
2	706747..707728	981	orf19.886	PAN1	702830 --> 707023		orf19.882	HSP78	707180 <-- 709618
2	719604..720135	531	orf19.876	PGA33	719652 --> 720392
2	824333..824597	264	orf19.831		823077 <-- 824594
2	1190003..1190374	371	orf19.5204		1189319 --> 1190956
2	1473511..1473849	338					orf19.2280	ZCF10	1473350 <-- 1476115
2	1613826..1614880	1054	orf19.2190	VRP1	1613343 <-- 1615337	Tpk1 (yeast)
2	1697509..1697786	277	orf19.1433.1		1696732 <-- 1696851		orf19.3639		1699324 --> 1700388
2	1964164..1964532	368	orf19.1395		1962161 <-- 1963177	Tpk2 (hypha)
2	2122034..2122495	461	orf19.1750	SLR1	2120962 --> 2122595		orf19.1748		2122825 <-- 2124870
2	2155536..2155941	405	orf19.3490	FGR6-4	2153146 --> 2153146		orf19.5316	FGR29	2156749 <-- 2159079
2	2196485..2197122	637	orf19.5345		2196208 --> 2197227		orf19.5346		2197387 --> 2198598
2	2224606..2225781	1175	orf19.5368		2223060 <-- 2225673
3	3909..4964	1055	orf19.5475		3999 --> 4823	Tpk1 (yeast)	orf19.5474		3828 --> 4880
							orf19.5469		4903 <-- 8097
3	5407..7988	2581	orf19.5474		3828 --> 4880		orf19.5472		5971 --> 7002
			orf19.5469		4903 <-- 8097
3	17779..18190	411	orf19.5474		3828 --> 4880		orf19.5463	SEC6	17074 <-- 19533	Tpk2 (hypha)
3	19653..20584	931	orf19.5463	SEC6	17074 <-- 19533	Tpk2 (hypha)	orf19.5461		20107 --> 20643	Tpk2 (hypha)
			orf19.5462		19605 --> 20204	Tpk2 (hypha)	orf19.5459		19602 <-- 21179	Tpk2 (hypha)
3	20695..21704	1009	orf19.5459		19602 <-- 21179	Tpk2 (hypha)	orf19.5457		21254 <-- 22687
3	23663..24740	1077	orf19.5455		22745 <-- 23092	Tpk1 (yeast)	orf19.5451		24430 --> 24810	Tpk1 (yeast)
			orf19.5454	DAL1	23211 <-- 24971	Tpk1 (yeast)
3	270471..271380	909					orf19.1725		269415 <-- 271592
3	415558..415826	268	orf19.1658		414753 <-- 416640
3	622490..622837	347	orf19.280		62378 <-- 622788		orf19.281		623047 --> 624144
3	623677..624725	1048	orf19.281		623047 --> 624144		orf19.284		624286 --> 624942
3	637848..639131	1283	orf19.295		637036 <-- 638133		orf19.297	DTD2	638901 <-- 639473
			orf19.296		638390 --> 638800
3	731377..731832	455	orf19.342	BMT7	728992 <-- 730947
3	853750..854082	332	orf19.918	CDR11	848775 <-- 853313		orf19.913.2		855056 --> 855582
3	888466..889131	665	orf19.5870	CTP1	887091 <-- 888046
3	892377..892729	352	orf19.5871	SNF5	890970 <-- 893060
3	986003..986334	331					orf19.5924	ZCF31	985124 --> 988516	Bcy1 (yeast)
3	993219..993462	243	orf19.5928	RPP2B	993119 --> 993454	Bcy1 (yeast)
3	1279250..1279773	523	orf19.7350	RCT1	1279189 --> 1279764
3	1344212..1344634	422	orf19.7378		1343440 <-- 1345056
3	1351408..1351678	270	orf19.7380		1349946 <-- 1352462	Tpk2 (hypha)
3	1464368..1464643	275	orf19.7433		1463642 --> 1466932
3	1464712..1465794	1082	orf19.7433		1463642 --> 1466932
3	1555084..1555341	257					orf19.6820		1554786 <-- 1556333
3	1624448..1624736	288					orf19.6790		1623865 <-- 1626528
3	1769872..1770105	233					orf19.6171		1768972 <-- 1771524
3	1776527..1777201	674	orf19.6178	FBP1	1776156 --> 1777151		orf19.6179		1776231 <-- 1776923
							orf19.6180		1777226 --> 1778536
3	1777919..1779706	1787	orf19.6180		1777226 --> 1778536		orf19.6182	ZCF34	1778523 <-- 1780655
			orf19.6181		1778652 --> 1778957
3	1782642..1783828	1186	orf19.6186		1781451 <-- 1782515		orf19.6187		1782397 --> 1784422
			orf19.6185		1782397 --> 1783320		orf19.6188		1783351 <-- 1783668
3	1794555..1794850	295	orf19.6191	TLO8	1787713 <-- 1788222	Tpk2 (hypha)
3	1795837..1796497	660	orf19.6192		1795917 <-- 1796318
4	3434..4861	1427	orf19.364		2845 --> 3891		orf19.366		3894 <-- 4904
							orf19.367	CNH1	5033 --> 7435
4	5230..6906	1676	orf19.366		3894 <-- 4904		orf19.367	CNH1	5033 --> 7435
4	10005..10532	527	orf19.374		8937 <-- 11315
4	13342..14233	891	orf19.377	PHR3	12792 --> 14307
4	19960..20411	451	orf19.5636	RBT5	19713 --> 20438
4	24985..25306	321	orf19.5640	PEX5	23853 <-- 25631
4	46762..47115	353	orf19.5657	SWI1	45137 <-- 48100
4	102289..102687	398	orf19.4184		101597 <-- 103606
4	106179..106780	601	orf19.4183	MUC1	104422 <-- 107085		orf19.4182		107346 --> 108402
4	171680..172581	901	orf19.4699		169448 <-- 171505		orf19.4698	PTC8	174443 --> 175708
4	471090..471423	333	orf19.2767	PGA59	471123 <-- 471464	Tpk2 (hypha)
4	477666..478325	659	orf19.2767	PGA59	471123 <-- 471464	Tpk2 (hypha)	Orf19.2766		479521 --> 479829	Tpk2 (hypha)
4	554051..555002	951	orf19.2731		5553228 <-- 553566		orf19.2730		553938 --> 555758
4	596237..596507	270					orf19.2709	ZUO1	596085 <-- 597368
4	624556..624865	309	orf19.2691		624374 <-- 625096	Bcy1 (yeast)
4	628082..628407	325					orf19.2690		627864 --> 630557	Tpk2 (hypha) Bcy1 (yeast)
4	687443..687757	314					orf19.2664		686743 --> 689441
4	1030605..1031016	411					orf19.3799		1033344 --> 1034444
4	1208755..1209138	383					orf19.1235	HOM3	1210282 --> 1211916
4	1438795..1439706	911					orf19.2886	CEK1	1437788 <-- 1439056
4	1441246..1441626	380	orf19.2886	CEK1	1437788 <-- 1439056
4	1497958..1498233	275					orf19.3138	NOP1	1497965 --> 1498915
4	1591478..1593291	1813	orf19.3080		1590765 <-- 1593905
4	1594531..1596067	1536	orf19.3077	VID21	1594501 <-- 1596561	Tpk2 (hypha)	orf19.3076		1596736 --> 1597134	Tpk2 (hypha)
4	1601774..1603456	1682	orf19.3073		1603087 --> 1603443
5	4360..6159	1799	orf19.5698		3999 --> 4808		orf19.5693		4830 <-- 6473
							orf19.5694		6532 --> 7230
5	6811..8312	1501	orf19.5694		6532 --> 7230		orf19.5692		7209 <-- 8807
5	66400..66586	186	orf19.954		64733 <-- 66052		orf19.953.1	COF1	67605 --> 68261
5	84138..84439	301	orf19.943	FET33	82117 <-- 83979		orf19.942	KRE62	84396 <-- 86237
5	136258..136495	237	orf19.930	PET9	134740 --> 135645	Tpk2 (hypha)	orf19.929		137597 <-- 138904	Tpk2 (hypha)
5	371061..371512	451	orf19.6294	MYO1	362691 <-- 368537		orf19.3208	DAL52	375493 --> 377133
5	518930..519309	379					orf19.4242	CST20	517901 <-- 521587
5	676606..677025	419					orf19.4334	PGA58	676508 <-- 677230
5	730477..731074	597	orf19.2657		726085 <-- 728208		orf19.2655	BUB3	731837 --> 732958
5	809127..810062	935					orf19.6676		809408 --> 810307
5	859225..859544	319	orf19.3220		858541 <-- 859146		orf19.3219		859577 <-- 861382	Tpk2 (hypha)
5	965562..965725	163	orf19.3923	PGA37	965202 <-- 965828
5	1054421..1054762	341					orf19.3969	SFL2	1053870 --> 1056014
5	1134330..1134794	464	orf19.4009	CNB1	1132855 <-- 1133376		orf19.4010	PAN3	1133879 --> 1135975
5	1165975..1166520	545					orf19.4035	PGA4	1165960 <-- 1167315
5	1170244..1170763	519					orf19.4040	ILV3	1169517 <-- 1171286
5	1174078..1174546	468	orf19.4043		1172694 <-- 1174952
5	1176957..1177930	973	orf19.4046		1175955 <-- 1176416		orf19.4045	EST1	1176415 --> 1178253
5	1178057..1179988	1931	orf19.4045	EST1	1176415 --> 1178253		orf19.4051	HTS1	1179456 <-- 1180961
			orf19.4048	DES1	1178347 --> 1179459
6	7294..7979	685					orf19.6336	PGA25	7282 <-- 9900
6	11619..12557	938	orf19.6329		10266 <-- 11351		orf19.6327	HET1	11956 <-- 12549
			orf19.6328		11586 --> 11954
6	23831..24474	643	orf19.1180		23430 --> 24677
6	24913..26551	1638	orf19.1181		24885 --> 25973		orf19.1182		25968 <-- 26861
							orf19.1183		27005 --> 228651
6	26713..28693		orf19.1182		25968 <-- 26861		orf19.1183		27005 --> 28651
6	40506..41973	1467	orf19.1189		39779 --> 41833
6	330394..332001	1607	orf19.3427		330186 --> 330536		orf19.3426	ANB1	331257 --> 332450
6	544211..544422	211	orf19.5536		541743 <-- 543461
6	809773..809974	201					orf19.5749	SBA1	809661 <-- 810326
6	838696..839115	419					orf19.5760	IHD1	838462 <-- 839640	Tpk2 (hypha)
6	860415..860928	513	orf19.5773		857571 --> 859673		orf19.5775		863241 <-- 864779
6	1016214..1016581	367	orf19.2150		1015905 --> 1016894	Tpk2 (hypha)
6	1023088..1024136	1048	orf19.2157	DAC1	1022223 --> 1023464		orf19.2158	NAG3	1023473 <-- 1025158
7	1312..1627	315					orf19.7124	RVS161	1246 <-- 2040
7	2052..2889	837	orf19.7124	RVS161	1246 <-- 2040		orf19.7121		2747 <-- 3421
			orf19.7123		2278 --> 2769
7	3716..4249	533	orf19.7121		2747 <-- 3421		orf19.7119	RAD3	3464 <-- 5761
7	7580..8872	1292	orf19.7116		6523 <-- 7476		orf19.7115	SAC7	7583 <-- 9430
7	10494..11307	813					orf19.7114	CSA1	10024 <-- 13080
7	47377..47672	295	orf19.7091		47152 <-- 47988
7	136175..136457	282					orf19.7044	RIM15	137282 --> 143053
7	212024..212711	687	orf19.7014		211827 <-- 212739		orf19.7015	RPP0	211801 --> 212739
							orf19.7013		212898 --> 214127
7	228044..228521	477	orf19.7006		223296 <-- 226653	Bcy1 (yeast)
7	527530..527799	269	orf19.6465		526552 <-- 527907		orf19.6464		529027 --> 530880
7	589486..589861	375					Orf19.5190		590363 --> 590788
7	604595..605637	1042	orf19.5181	NIK1	601548 --> 604793		orf19.5180	PRX1	605347 --> 606078
7	619945..620218	273	orf19.5175		617642 <-- 621061
7	761454..761842	388	orf19.1331	HSM3	758557 <-- 759975		orf19.1330		762348 --> 764168
7	789024..789535	511	orf19.6687		784229 <-- 786232		orf19.6688		789512 --> 790492
7	861462..861745	283	orf19.7188	RPP1B	861443 <-- 861769	Tpk2 (hypha)
7	883582..883877	295	orf19.7170		883500 <-- 883889
7	936923..939787	1578	orf19.7136	SPT6	934914 --> 939119		Orf19.7131		939116 <-- 940339
							orf19.7130		940494 --> 940895
R	10706..11820	1114	orf19.7539.1		10646 <-- 11815
R	14912..16287	1375	orf19.7538		14971 <-- 16827	Tpk1 (yeast)	orf19.7537	BNR1	16909 --> 21366	Tpk1 (yeast)
R	18011..19650	1639	orf19.7538		14971 <-- 16827	Tpk1 (yeast)	orf19.7537	BNR1	16909 --> 21366	Tpk1 (yeast)
R	23919..24224	305	orf19.7534	MIS12	21385 --> 24462	Tpk1 (yeast)
R	252806..253157	351	orf19.3243	SRP54	251463 --> 253133
R	510571..511549	978	orf19.3740	PGA23	510505 --> 511397		orf19.3738	PGA22	511782 --> 512291
R	561932..562115	183					orf19.171	DBP2	561933 --> 564684
R	762225..763381	1156					orf19.4384	HXT5	762145 --> 763933
R	792180..793314	1134	orf19.4401	YVH1	790131 <-- 791099
R	865551..866956	1405	orf19.465	IFF9	866462 --> 869287
R	886794..887139	345					orf19.470		885991 <-- 888243
R	982108..982458	350	orf19.535	RBR1	982099 <-- 982434
R	1257044..1257265	221	orf19.454	SFL1	1255743 <-- 1258160	Tpk2 (hypha)
R	1346322..1346618	296	orf19.3888.2		1346101 <-- 1346388
R	1553792..1554096	304	orf19.9		1553265 <-- 1554425
R	1712047..1712376	329	orf19.3715	ASF1	1708914 <-- 1709657		orf19.612		1712520 --> 1713512
R	1723831..1725033	1202					orf19.610	EFG1	1723589 --> 1725166	Tpk1 (hypha)
R	1750674..1752290	1616	orf19.597		1749721 <-- 1751403	Bcy1 (yeast)	orf19.596.2	DAD4	1752120 --> 1752438
R	1800978..1804000	3022	orf19.6398		1801066 <-- 1802223		orf19.6399	ATS1	1802855 --> 1803757
R	1808873..1809156	283	orf19.6403.1	RPP2A	1808820 <-- 1809491		orf19.6404	GSH2	1810357 --> 1811814
R	1839904..1840382	478	orf19.6420	PGA13	1838917 --> 1840287
R	1884493..1884992	499	orf19.6450		1881876 --> 1882556	Tpk1 (yeast)	orf19.6834.10	TAR1	1893804 <-- 1894073	Tpk1 (yeast)
R	1889199..1889556	357	orf19.6450		1881876 --> 1882556	Tpk1 (yeast)	orf19.6834.10	TAR1	1893804 <-- 1894073	Tpk1 (yeast)
R	1890125..1892222	2097	orf19.6450		1881876 --> 1882556	Tpk1 (yeast)	orf19.6834.10	TAR1	1893804 <-- 1894073	Tpk1 (yeast)
R	1893013..1897588	4575	orf19.6834.10	TAR1	1893804 <-- 1894073	Tpk1 (yeast)	orf19.7279.1		1898635 --> 1898898
R	2031042..2031237	195	orf19.6610		2029141 <-- 2031915
R	2034134..2034369	235	orf19.6608		2033492 <-- 2034660
R	2046001..2046236	235	orf19.6601		2045083 <-- 2046291	Tpk1 (hypha)
R	2107448..2108096	648	orf19.7561	DEF1	2106215 --> 2108878
R	2197660..2198005	345	orf19.7606		219624 --> 2198115
R	2265055..2265773	718	orf19.7655	RPO21	2260510 --> 2265696		orf19.7657	POP3	2265749 --> 2266495
R	2279027..2279970	943	orf19.7670		2278617 <-- 2281388	Tpk2 (hypha)
R	2281721..2282968	1247	orf19.7672		2281481 <-- 2282476	Tpk2 (hypha)	orf19.7673		2282567 --> 2282917
							orf19.7675		2282948 <-- 2283424
R	2282767..2284617	1850	orf19.7673		2282567 --> 2282917		orf19.7676	XYL2	2283524 <-- 2284606
			orf19.7675		2282948 <-- 2283424
R	2285465..2286020	555	orf19.7678		2284895 <--2285380		orf19.7680	CTA26	2285529 <-- 2286350

## Sheet: Tabelle4
Table S4. Binding of Tpk2 to chromosomal sequences of C. albicans after hyphal induction. Strain AF1005 producing HA-tagged Tpk2 was pregrown in YPD medium at 30 °C and hyphae were induced in YP medium containing 10 % serum for 30 min at 37 °C followed by chromosomal cross-linking of proteins. Fragmented chromatin was immunoprecipitated using anti-HA antibody and used as probe for tiling microarr…
Chr	binding region	size (bp)	left ORF	gene name	left ORF position	additional binding proteins	right ORF	gene name	right ORF Position	additional binding proteins
1	36705..36908	203	orf19.6082		34525 <-- 35679		orf19.6081	PHR2	37852 --> 39486
1	94440..94794	354	orf19.6048		93971 --> 94900		orf19.6047	TUF1	95215 --> 96495
1	143170..143628	458	orf19.6028	HGC1	138579 <-- 140936	Tpk1 (hypha)	orf19.6027		150614 --> 151714	Tpk1 (hypha)
1	144696..145075	379	orf19.6028	HGC1	138579 <-- 140936	Tpk1 (hypha)	orf19.6027		150614 --> 151714	Tpk1 (hypha)
1	152149..154359	2210	orf19.6027		150614 --> 151714	Tpk1 (hypha)	orf19.6026	ERG2	154638 <-- 155291
							orf19.6025		155448 --> 156329
1	274451..275324	873	orf19.3328		272385 <-- 274208	Tpk2 (yeast)	orf19.3329		275488 <-- 276963
1	293700..294391	691					orf19.3336		296059 --> 296517
1	440264..440810	546	orf19.3668	HGT2	434435 <-- 436072
1	441603..442744	1141	orf19.3668	HGT2	434435 <-- 436072		orf19.3669	SHA3	442472 <-- 444259	Tpk2 (yeast)
1	444782..446680	1898	orf19.3669	SHA3	442472 <-- 444259	Tpk2 (yeast)
1	448290..448719	429	orf19.3669	SHA3	442472 <-- 444259	Tpk2 (yeast)
1	468218..468605	387					orf19.3681		469144 --> 471771	Bcy1 (yeast)
1	536089..536513	424	orf19.2942	DIP5	532457 <-- 534217		orf19.2943.5		536985 --> 537284
1	649629..650205	576	orf19.3003		645168 --> 649614		orf19.3003.1	RPL6	650129 --> 651021
1	709273..710361	1088					orf19.3038	TPS2	709532 --> 712198
1	812051..812999	948	orf19.4457	BNI4	806539 <-- 811506
1	933907..934401	494	orf19.6846		932824 <-- 933901		orf19.6847		934217 <-- 935776
1	946178..946430	252	orf19.6852		943709 <-- 944536		orf19.6852.1		946320 --> 946508
1	1081016..1082125*	1109					orf19.4056	BRG1	1082678 --> 1083949
1	1085859..1088858	2999	orf19.450		1085006 <-- 1085239
1	1165245..1166174	929	orf19.411		1163651 <-- 1164670		orf19.410.3		1166924 --> 1167627
1	1324573..1325681	1108	orf19.1821		1324514 <-- 1324825		orf19.177		1337672 --> 1340068
1	1411613..1411990	377	orf19.6252		1409842 <-- 1411044		orf19.6250		1411731 --> 1412774
1	1475177..1475454	277	orf19.6219		1473564 <-- 1474919		orf19.6217	PGA63	1475717 --> 1479514	Tpk2 (yeast)
1	1500538..1500844	306	orf19.6202	RBT4	1497979 <-- 1499055
1	1512441..1513395	954	orf19.6197	DHH1	1509973 <-- 1511622		orf19.6196		1513343 --> 1513909
1	1539179..1539618	439	orf19.4450	ZCF23	1536764 <-- 1538464	Bcy1 (yeast)	orf19.4449		1540755 --> 1541501	Bcy1 (yeast)
1	1540867..1541592	725	orf19.4449		1540755 --> 1541501	Bcy1 (yeast)	orf19.4448	SOG2	1542293 -> 1544758
1	1851385..1851766	381	orf19.386	SAM4	1850470 <-- 1851405		orf19.387	GCR3	1851872 --> 1854532
1	2169343..2169569	226	orf19.4857		2167701 <-- 2168519		orf19.4858	VPS41	2169829 --> 2172714
1	2307472..2307544	72	orf19.4912		2305295 <-- 2307229		orf19.984	PHO8	2309139 --> 2310647
1	2405317..2406528	1211	orf19.2331	ADA2	2404448 <-- 2405785		orf19.2329.1	RPS17B	2406592 --> 2407384
1	2531186..2531688	502	orf19.1169		2529627 <-- 2530577		orf19.1168	ZCF3	2531361 <-- 2531948
1	2573862..2574284	422					orf19.1142		2574824 --> 2576743
1	2591370..2593166	1796					orf19.5282		2593345 --> 2594787
1	2728423..2728950	527					orf19.3765	RAX2	2729519 --> 2733700
1	2850718..2851222	504					orf19.4936		2853604 --> 2853999
1	2871139..2871626	487	orf19.4941	TYE7	2869020 <-- 2869829		orf19.4942		2871337 --> 2871705
1	2911170..2911411	241	orf19.4960		2907412 <-- 2908446		orf19.4961	STP2	2911732 --> 2913486
1	2943847..2945010*	1163	orf19.4972		2935625 <-- 2937571		orf19.4975	HYR1	2944794 --> 2947553
1	2973825..2974218	393					orf19.4991	MPT5	2976356 --> 2979172	Tpk1 (hypha)
1	2989526..2989604	78	orf19.4997	KIS2	2987795 <-- 2990032
1	2990901..2991302	401	orf19.4997	KIS2	2987795 <-- 2990032		orf19.4998	ROB1	2993348 --> 2996389
1	3009313..3010835	1522	orf19.5006	GCV3	3008491 <-- 3009024		orf19.5007	ACT1	3011464 --> 3013252
			orf19.5006.1		3009603 <-- 3010010
1	3024436..3026249	1813	orf19.5014		3009603 <-- 3010010		orf19.5015	MYO2	3026140 --> 3030825
1	3073208..3073505	297					orf19.5032	SIM1	3074225 --> 3075343
1	3119227..3120423	1196	orf19.7221	SET3	3115551 <-- 3118760	Tpk2 (yeast)	orf19.7222	PAM16	3119961 <-- 3120326	Tpk2 (yeast)
1	3131741..3132276	535	orf19.7229	IML2	3128865 <-- 3131465
1	3161154..3161574	420	orf19.7247	RIM101	3158672 <-- 3160657		orf19.7250		3162285 --> 3162728
1	3174820..3176570	1750	orf19.7264		3174695 --> 3175633	Tpk1 (yeast) Tpk2 (yeast) Bcy1 (yeast)	orf19.7265		3175688 --> 3176416	Tpk2 (yeast)
							orf19.7266		3176818 --> 3176818	Tpk2 (yeast)
1	3177347..3178542	866	orf19.7267	SAM35	3176785 <-- 3177540	Tpk2 (yeast)	orf19.7270		3179728 --> 3180789
			orf19.7269		3177598 <-- 3178260	Tpk2 (yeast)
1	3180466..3180776	310	orf19.7270		3179728 --> 3180789		orf19.7271		3181309 --> 3181629
2	162817..164641	1824	orf19.2024		163117 --> 163476		orf19.2023	HGT7	164467 --> 166107
2	169164..170398	1234					orf19.2020	HGT6	170217 --> 171869
2	200560..200950	390	orf19.2005	REG1	195380 <-- 198415
2	222094..222783	689	orf19.1995		219320 <-- 221449		orf19.1994		223605 --> 225650
2	288089..289853	1764	orf19.1470		287869 <-- 288228		orf19.1471		289905 --> 290378
2	315550..316991	1441	orf19.1486		314676 <-- 315173
2	324947..325370	423	orf19.1488		322609 <-- 323268		orf19.1490	MSB2	327699 --> 331928	Tpk2 (yeast)
2	377038..377352	314	orf19.1510	SRD1	374579 <-- 376459
2	593510..593703	193	orf19.5806	ALD5	591488 <-- 592987
2	602392..603283	891					orf19.5802		602098 <-- 603138
2	660479..661860	1381	orf19.909	STP4	658991 <-- 660121
2	675626..675871	245					orf19.903	GPM1	675910 --> 676656
2	737307..738086	799	orf19.871		728433 --> 731492		orf19.868	ADAEC	740829 <--742566
2	804974..805251	277	orf19.840	RPL21A	804502 <-- 805314
2	807045..807518	473	orf19.838.1	RPS9B	805800 <-- 806875		orf19.839		807148 --> 809031
2	816187..816871	684	orf19.835		813549 <-- 815909		orf19.834		816340 <-- 818868
2	962286..962657	371	orf19.4490		961440 <-- 961997		orf19.4488		965502 --> 968417
2	1015422..1015575	153	orf19.4127		1013161 <-- 1014567		orf19.4125		1015910 --> 1017148
2	1025035..1025750	715	orf19.3521	ARH2	1023164 <-- 1023958		orf19.3522		1026295 --> 1026600
2	1145523..1146808	1285					orf19.6874		1150098 --> 1151921
2	1279396..1280050	654	orf19.5491.1	ATP14	1278751 <-- 1279452		orf19.5492		1279836 --> 1280288
2	1308814..1309005	191	orf19.20	RTS1	1305671 <-- 1308223
2	1311987..1312226	239	orf19.22		1310784 <-- 1311518		orf19.23	RTA3	1314829 --> 1316223
2	1339747..1340279	532	orf19.34	GIT1	1334306 <-- 1335865		orf19.35		1341149 --> 1344079
2	1606990..1607518	528					orf19.2192	GDH2	1608435 --> 1611605
2	1617539..1617765	226	orf19.2187	ALG7	1615542 <-- 1617026		orf19.2186		1617552 --> 1618595
2	1653037..1653530	493	orf19.2170	PHM7	1649472 <-- 1652255		orf19.2169		1654307 --> 1655002
2	1783846..1784309	463	orf19.3599	TIF4631	1780055 <-- 1783309		orf19.3593		1784521 --> 1785726
			orf19.3594		1783886 <-- 1784221
2	1812578..1814239	1661	orf19.216.1		1812610 --> 1812792		orf19.216		1812963 <-- 1814489
2	1890439..1893308	2869	orf19.4082	DD48	1889969 -> 1890607		orf19.4085		1892623 <-- 1893264
			orf19.4084	KIS1	1891108 <-- 1892346	Tpk1 (yeast)	orf19.4086		1893508 --> 1894158
2	1963485..1964382	897	orf19.1395		1962161 <-- 1963177	Tpk2 (yeast)
2	2047918..2048225	307	orf19.1783	YOR1	2042944 <-- 2047410
2	2098728..2099323	595	orf19.1760	RAS1	2096718 <-- 2097593		orf19.1759	PHO23	2099138 <-- 2100586
2	2185554..2186125	571	orf19.5337	UBC15	2185048 --> 2185575		orf19.5338	GAL4	2186699 --> 2187484
3	19719..19992	273	orf19.5463	SEC6	17074 <-- 19533	Tpk2 (yeast)	orf19.5461		20107 --> 20643	Tpk2 (yeast)
			orf19.5462		19605 --> 20204	Tpk2 (yeast)	orf19.5459		19602 <-- 21179	Tpk2 (yeast)
3	34014..34778	764	orf19.5443	BNA4	33094 <-- 34464		orf19.5442		34558 <-- 36054
3	106293..106765	472					orf19.5392	NGT1	107368 --> 108897
3	127615..128404	789					orf19.5383	PMA1	133120 --> 135807
3	131501..132536	1035					orf19.5383	PMA1	133120 --> 135807
3	136716..136984	268					orf19.5381		137632 --> 139983
							orf19.5382		138356 --> 138817
3	292981..293733	752	orf19.1715	IRO1	291579 <-- 293369	Tpk1 (hypha)
3	339429..341009	1580	orf19.1690	TOS1	336918 <-- 338324		orf19.1687		342684 --> 344987
3	347649..347845	196					orf19.1685	ZCF7	347788 --> 349137
3	353519..353784	265					orf19.1682		353614 --> 354774
3	455610..456942	1332	orf19.1637		454104 <-- 455045		orf19.1636	STE50	456166 --> 457548
3	588623..588938	315	orf19.263.1		588472 --> 589302
3	796645..797429	784					orf19.6937	PTR2	797828 --> 799558
3	807691..808351	660	orf19.6930		806308 <-- 807024		orf19.6929		807891 --> 808418
3	818986..819808	822	orf19.6924	HTA1	818897 --> 819295		orf19.6923		819833 --> 820864
			orf19.6923.1		819560 --> 819775
3	847070..848161	1091	orf19.2803		846304 <-- 847275
3	1045119..1045613	494	orf19.5954		1044704 --> 1045305		orf19.5956	PIN3	1045672 --> 1046529
3	1065544..1065858	314					orf19.5964	ARF2	1066235 --> 1066780
3	1220869..1222465	1596	orf19.6983		1216188 <-- 1217360		orf19.6984		1226768 --> 1229056
3	1358270..1358836	566	orf19.7380		1349946 --> 1352462	Tpk2 (yeast)	orf19.7381	AHR1	1362620 --> 1364494
3	1461130..1461877	747	orf19.7427		1460760 <-- 1461974		orf19.7428	APN1	1462394 --> 1463578
3	1471538..1473154	1616					orf19.7436	AAF1	1477306 --> 1479144
3	1583351..1584001	650	orf19.6810		1580930 <-- 1582861		orf19.6809		1584183 --> 1585151
3	1606676..1607033	357					orf19.6798	SSN6	1608040 --> 1611282
3	1757610..1757815	205	orf19.6716	ABD1	1755845 --> 1757269		orf19.6715		1757968 <-- 1758276
3	1792187..1793004	817	orf19.6191	TLO8	1787713 --> 1788222	Tpk2 (yeast)
4	58679..58950	271					orf19.5665		58588 --> 59571
4	100439..100793	354	orf19.4186	PCT1	99131 <-- 100504		orf19.4185		100986 --> 101441
4	129887..130744	857	orf19.4167		126574 <-- 127113		orf19.4166	ZCF21	131943 --> 133832
4	249597..250790	1193	orf19.4666		248828 <-- 249238		orf19.4664	NAT4	250950 --> 251564
			orf19.4665		250043 <-- 250645
4	318339..319413	1074	orf19.4631	ERG251	317232 <-- 318197
4	382067..382415	348					orf19.4597		382277 --> 383152
4	400425..401365	940					orf19.4590	RFX2	405150 -->408485
4	445988..446236	248	orf19.4565	BGL2	444727 <-- 445653	Tpk1 (hypha)	orf19.4563		446380 <-- 447495	Tpk1 (hypha)
4	449353..450059	706	orf19.4560	BFR1	447852 <-- 449240		orf19.2775	IDI1	450184 --> 451038
4	477480..478647	1167	orf19.2767	PGA59	471123 <-- 471464	Tpk2 (yeast)	orf19.2766		479521 --> 479829	Tpk2 (yeast)
4	531902..533281	1379	orf19.2743		531821 <-- 533641		orf19.2742		534009 --> 534347
4	533749..534186	437	orf19.2743		531821 <-- 533641		orf19.2742		534009 --> 534347
4	560648..560876	228	orf19.2726		558959 <-- 559897
4	569336..569906	570	orf19.2725		566926 <-- 567228		orf19.2724		571922 --> 573418
4	575102..575826	724					orf19.2723	HIT1	577406 --> 577852
4	628056..628240	184					orf19.2690		627864 --> 630557	Tpk2 (yeast) Bcy1 (yeast)
4	729547..730003	456	orf19.3374	ECE1	726613 <-- 727428
4	750018..750217	199	orf19.1327	RBT1	745268 <-- 747433		orf19.1326		750848 --> 752818
4	760306..761471	1165	orf19.1323		758543 --> 760858		orf19.1321	HWP1	762939 --> 764843
4	770395..770608	213	orf19.1317	OSH3	766952 <-- 769486		orf19.1314		770678 <-- 772087
4	886918..887415	497	orf19.5294	PDB1	885562 <-- 886701		orf19.5293		888375 --> 889898
4	935826..936790	964	orf19.1409.2		935121 <-- 935405		orf19.1409.1		936933 --> 937879
4	940846..941595	749	orf19.1409.3		940387 <-- 940662
4	973311..973583	272	orf19.3828		973277 <-- 973609
4	974554..975251	697	orf19.3827		974569 <--975579
4	977529..978474	945	orf19.3826		976601 <-- 977449		orf19.3825	RCE1	979399 --> 980244
4	979438..979721	283					orf19.3825	RCE1	979399 --> 980244
4	1101539..1101810	271	orf19.740	HAP41	1097336 <-- 1099281
4	1307325..1307926	601	orf19.1277		1305276 <-- 1306454
4	1425384..1426348	964					orf19.2892		1426618 --> 1429254
4	1504571..1504880	309	orf19.3134		1502722 <-- 1503162		orf19.3133	GUT2	1507275 --> 1509227
4	1575585..1575933	348	orf19.3097	PDA1	1574337 <-- 1575542		orf19.3093	MSH2	1575765 <-- 1578386
4	1596206..1597692	1486	orf19.3077	VID21	1594501 <-- 1596561	Tpk2 (yeast)	orf19.3074	TLO10	1597337 <-- 1597996
			orf19.3076		1596736 --> 1597134	Tpk2 (yeast)
5	306..1474	1168					orf19.5700	TLO11	1918 -->2427
5	136077..136557	480	orf19.930	PET9	134740 --> 135645	Tpk2 (yeast)	orf19.929		137597 <-- 138904	Tpk2 (yeast)
5	247997..248322	325	orf19.1960	CLN3	244214 <-- 245611		orf19.1959		253350 --> 254321
5	250712..252478	1766	orf19.1960	CLN3	244214 <-- 245611		orf19.1959		253350 --> 254321
5	276292..277575	1283	orf19.1946		274481 <-- 275380		orf19.1945	AUR1	277008 --> 278423
5	290448..291092	644	orf19.1941	NUF2	288720 <-- 290129		orf19.1940		290443 <-- 291183
5	336269..337802	1533	orf19.4145	ZCF20	333155 <-- 336412		orf19.4146	SMD3	338300 --> 338620
5	351655..352110	455	orf19.4152	CEF3	347919 <-- 351071		orf19.4153		353433 --> 355034
5	404185..404438	253	orf19.3195	HIP1	402835 <-- 404634		orf19.3193	FCR3	407977 --> 409176
5	406405..406672	267	orf19.3195	HIP1	402835 <-- 404634		orf19.3193	FCR3	407977 --> 409176
5	580225..580660	435	orf19.4273		576587 <-- 579346		orf19.4274	PUT1	580957 --> 582426
5	773790..773969	179	orf19.2638		772041 --> 772868		orf19.2637		777343 <-- 778356
5	781993..782387	394	orf19.6656	DUR3	780689 <-- 782254
5	784395..784791	396	orf19.6658		782738 <-- 784369		orf19.6659		785599 --> 787305
5	852238..852545	307	orf19.1106		848594 <-- 850948
5	854240..855376	1136	orf19.1106		848594 <-- 850948		orf19.1105.3		855473 <-- 855730
5	862998..863421	423	orf19.3219		859577 <-- 861382	Tpk2 (yeast)	orf19.3218		863725 <-- 865191
5	896569..896877	308	orf19.1286		896484 <-- 896840
5	912325..913276	951	orf19.1280	SUI1	912081 <-- 912410		orf19.1279	CDS1	913853 --> 915208
5	983077..983659	582	orf19.3934	CAR1	981892 <-- 982845		orf19.3936		984182 --> 987670
			orf19.3935		983153 --> 983455
5	992771..992973	202	orf19.3940.1	CUP1	992430 <-- 992531
5	998235..998469	234	orf19.3942.1	RPL43A	997147 <-- 997796		orf19.3944	GRR1	998281 <-- 1999623
5	1047235..1047684	449					orf19.3968		1051721 --> 1052032
6	16469..16691	222	orf19.6323	HPA2	16135 <-- 16593		orf19.6322	ARD	17289 --> 18134
6	195105..195754	649	orf19.100		194298 <-- 195350		orf19.101	RIM9	195973 --> 197013
6	200212..200987	775					orf19.105	HAL22	200573 --> 201649
6	208813..209317	504	orf19.111	CAN2	206049 <-- 207775		orf19.113	CIP1	209464 <-- 210363
6	216474..217820	1346					orf19.118	FAD2	218253 --> 219563
6	361075..361267	192	orf19.3415	PTK2	358174 <-- 360612
6	365768..366814	1046	orf19.3414	SUR7	364264 <-- 365076		orf19.3412	ATG15	366504 <-- 368297
			orf19.3413	FGR37	366036 --> 366344
6	403518..403811	293	orf19.687.1	RPL25	402823 <-- 403696
6	650940..651770	830					orf19.5595	SHE3	652332 --> 653891	Bcy1 (yeast)
6	672964..673280	316	orf19.5606		672990 <-- 673310		orf19.5607		674328 --> 675269
6	707879..708141	262	orf19.5625		705142 <-- 705675		orf19.5626		710237 --> 711466
6	756418..756657	239	orf19.5722		754024 <-- 755643	Bcy1 (yeast)	orf19.5723	POX1	756971 --> 758962	Bcy1 (yeast)
6	839879..840719	840	orf19.5760	IHD1	838462 <-- 839640	Tpk2 (yeast)
6	1015170..1015583	413	orf19.2149		1013475 <-- 1015748		orf19.2150		1015905 --> 1016894	Tpk2 (yeast)
7	51657..52605	948	orf19.7089	PMR1	48461 <-- 51214		orf19.7088		51707 <-- 52855
7	369704..370249	545	orf19.6555		369532 --> 369888		orf19.6554		370382 --> 371209
7	385091..385625	534	orf19.6541	RPL5	384489 <-- 385385
7	410183..410795	612	orf19.6530		408388 <-- 409251		orf19.6529	CDC34	411055 --> 411789
7	444107..446142	2035	orf19.6515	HSP90	439531 --> 441654		orf19.6514	CUP9	449876 <-- 450910
7	447962..448240	278	orf19.6515	HSP90	439531 --> 441654		orf19.6514	CUP9	449876 <-- 450910
7	613915..614566	651	orf19.5178	ERG5	612167 <-- 613720		orf19.5177		614946 --> 616880	Bcy1 (yeast)
7	628556..628781	225	orf19.5171	PMT1	624686 <-- 627319		orf19.5170	ENA21	629811 --> 632726
7	660976..661253	277					orf19.5155	CHS6	660140 <-- 662425
7	752983..754029	1046	orf19.1334		749305 <-- 751269		orf19.1333	SNG3	753848 <-- 755677
7	861682..861878	196	orf19.7188	RPP1B	861443 <-- 861769	Tpk2 (yeast)
R	27283..28223	940	orf19.7529	EPL1	25279 <-- 27540		orf19.7527		28507 --> 30687
R	62750..63139	389	orf19.7509.1	ATP17	62794 <-- 63164		orf19.7510	KIN2	63737 --> 67375
R	206791..207618	827					orf19.3264	CCE1	207731 --> 208729
R	338649..339085	436	orf19.2529.1		338130 <-- 338318
R	643693..644610	917					orf19.2841	PGM2	644428 --> 646110
R	875325..875886	561					orf19.467	WOR3	878587 --> 880515
R	926201..926840	639	orf19.496		923600 <-- 926371		orf19.497	EAF7	926647 <-- 927984
R	1094881..1095167	286					orf19.646	GLN1	1095525 --> 1096646
R	1188915..1189354	439	orf19.5845	RNR3	1187217 <-- 1189667
R	1271612..1272002	390	orf19.454	SFL1	1255743 <-- 1258160	Tpk2 (yeast)	orf19.451	SOK1	1274197 --> 1276674
R	1527473..1527721	248	orf19.2356	CRZ2	1523701 <-- 1525254
R	1608769..1609513	744	orf19.6127	LPD1	1606104 <-- 1607579	Tpk1 (yeast)	orf19.6126	KGD2	1609238 --> 1610563
R	1658969..1660465	1496	orf19.6286		1658591 <-- 1659187		orf19.6285	GLC7	1660910 --> 1661902
R	1704078..1704322	244	orf19.3713		1703561 <-- 1704151		orf19.3714		1706954 --> 1708801
R	1759101..1759653	552	orf19.589	VPS21	1758434 <-- 1759084		orf19.6365	PTP1	1760180 --> 1761298
R	1792857..1793099	242	orf19.6391		1792440 --> 1793360	Bcy1 (yeast)	orf19.6392		1793525 --> 1794562	Bcy1 (yeast)
R	1805230..1805430	200					orf19.6402	CYS3	1805750 --> 1806949
R	1828184..1828424	240					orf19.6416		1828758 --> 1830155
R	1923863..1924200	337	orf19.7296		1922208 <-- 1923260
R	2168894..2169575	681					orf19.7592	FAA4	2172618 --> 2174708
R	2226234..2227604	1370	orf19.7622	SPT3	2225714 <-- 22267000		orf19.7624		2227458 <-- 2229053
R	2229672..2229971	299	orf19.7625	PGA1	2229458 --> 2229856		orf19.7626	EIF4E	2230355 --> 2230984
R	2280981..2282184	1203	orf19.7670		2278617 <-- 2281388	Tpk2 (yeast)	orf19.7672		2281481 <-- 2282476	Tpk2 (yeast)

## Sheet: Tabelle5
Table S5. Binding of Bcy1 to chromosomal sequences of C. albicans during yeast growth. Strain AF1007 producing HA-tagged Bcy1 was grown in YPD medium at 30 °C in the yeast growth form and proteins were chromosomally cross-linked. Fragmented chromatin was immunoprecipitated using anti-HA antibody and used as probe for tiling microarrays covering the C. albicans genome. Regions showing significantl…
Chr	binding region	size (bp)	left ORF	gene name	left ORF position	additional binding proteins	right ORF	gene name	right ORF Position	additional binding proteins
1	319913..320378	465					orf19.3349		319681 <-- 323385
1	469547..469709	162					orf19.3681		469144 --> 471771	Tpk2 (hypha)
1	470800..471155	355	orf19.3681		469144 --> 471771	Tpk2 (hypha)
1	516708..516910	202	orf19.2930		515635 <-- 517581
1	684568..685442	874	orf19.3021		683972 --> 685176		orf19.3022		685483 --> 686415
1	728720..729778	1058	orf19.3048		727188 <-- 730160
1	754683..755076	393	orf19.3062		752851 --> 756390
1	1537153..1538508	1355	orf19.4450	ZCF23	1536764 <-- 1538464	Tpk2 (hypha)	orf19.4449		1540755 --> 1541501	Tpk2 (hypha)
1	1550368..1551123	755	orf19.4445		1549838 --> 1551466
1	1555836..1556797	961	orf19.4442	ALG9	1554303 <-- 1555985		orf19.4441		1556170 <-- 1557966
1	1697264..1698311	1047	orf19.4713		1696719 --> 1699295	Tpk2 (yeast)
1	1777161..1777500	339	orf19.5089	TERT	1774856 <-- 1777459		orf19.5090		1777650 --> 1778630
1	1930346..1930527	181	orf19.4746	JIP5	1929099 <-- 1930727		orf19.4747	HEM14	1931411 --> 1933006
1	2158892..2159244	352	orf19.4850		2156090 <-- 2157940		orf19.4851	TFA1	2158787 <-- 2159971
1	2288787..2289514	727					orf19.4906		2287271 <-- 289577	Tpk2 (yeast)
1	2528500..2528734	234					orf19.1170	ARO7	2528538 <-- 2529344
1	3093609..3094475	866	orf19.7212		3091220 --> 3093523		orf19.7213		3093525 <-- 3096896
1	3143030..3143471	441					orf19.7235		3141075 <-- 3143753
1	3173264..3174962	1698	orf19.7261		3171846 <-- 3173195	Tpk1 (yeast) Tpk2 (yeast)	orf19.7264		3174695 --> 3175633	Tpk1 (yeast) Tpk2 (yeast) Tpk2 (hypha)
			orf19.7263		3173251 <-- 3174603	Tpk1 (yeast) Tpk2 (yeast)
2	634297..636983	2686	orf19.5782		634021 <-- 636276		orf19.5780		636587 <-- 638608
2	773203..773553	350					orf19.853	SAP99	773182 --> 774273
2	859692..860770	2078	orf19.813		858692 --> 860770
2	923123..923797	674					orf19.4511		922654 --> 924717
2	928735..929852	1117	orf19.4509		928713 --> 929033		orf19.4507		930016 --> 930831
			orf19.4508		929080 --> 929727
2	1209194..1211438	2244	orf19.5213		1208528 --> 1210972		orf19.5213.1	COX8	1211238 <-- 1211519
2	1273830..1274107	277	orf19.5487	CDC46	1272714 <-- 1274900		orf19.5488		1275300 --> 1275815
2	1353174..1353480	306	orf19.1295	VAS1	1350991 <-- 1354350
2	1399759..1400742	983	orf19.2236	FHL1	1398143 <-- 1401601
2	1604943..1605240	297	orf19.2193	PRS5	1604375 --> 1605715
2	1643335..1645717	2382	orf19.2175		1642904 --> 1644007		orf19.2173	MAF1	1646206 --> 1647533
			orf19.2174	RAD57	1644238 --> 1645773
2	1830866..1831331	465					orf19.206		1830690 <-- 1833836
2	1854912..1855703	791					orf19.4066		1854382 <-- 1856793
2	1862385..1862809	424	orf19.4068		1860281 <-- 1862569		orf19.4069		1862599 <-- 1863063
2	1931231..1932381	1150	orf19.1604		1930310 <-- 1933514
2	1936262..1937272	1010	orf19.1604		1930310 <-- 1933514		orf19.1605	PMS1	1936617 <-- 1939349
2	1988063..1988635	572	orf19.1377	IPK2	1987955 <-- 1989007
3	322795..323150	355	orf19.1698		320919 --> 322817		orf19.1697		322944 <-- 324005
3	441630..442835	1205	orf19.1647		441623 <-- 442730		orf19.1646		442964 --> 445489
3	701176..701460	284	orf19.332		699717 <-- 701822
3	973416..973666	250	orf19.5917	STP3	969054 <-- 970364		orf19.5917.3		973882 --> 975468
3	986669..987386	717	orf19.5924	ZCF31	985124 --> 988516	Tpk2 (yeast)
3	993155..993788	633	orf19.5928	RPP2B	993119 --> 993454	Tpk2 (yeast)	orf19.5929		993572 <-- 994594
3	1188441..1188619	178					orf19.6973		1186970 <-- 1190746
3	1329520..1330241	721	orf19.7372	MRR1	1329371 --> 1332697
3	1334297..1334539	242					orf19.7374	CTA4	1333933 --> 1336983
3	1739885..1740465	580	orf19.6727	RIT1	1739189 <-- 1740502		orf19.6726		1740571 <-- 1741569
4	179603..180057	454					orf19.4697	MDN1	176061 <-- 191174
4	265123..265360	237	orf19.4657		263911 --> 265413		orf19.4656		266125 --> 268023
4	284817..285763	946	orf19.4649	ZCF27	283245 --> 286835
4	625483..626502	1019	orf19.2691		624374 <-- 625096	Tpk2 (yeast)	orf19.2690			Tpk2 (yeast) Tpk2 (hypha)
4	775503..775894	391	orf19.1313	CDR3	773035 <-- 774255		orf19.1311	SPO75	782925 --> 785510
4	914395..915195	800	orf19.1421		913834 --> 914475		orf19.1418	SEC15	915503 -> 918181
			orf19.1420		914503 <-- 915330
4	957612..958231	619	orf19.3840		954788 <-- 959014
4	986137..986443	306	orf19.3823	ZDS1	982303 --> 987240
4	1075662..1075898	236	orf19.3775	SSK2	1071964 <-- 1076415		orf19.3774.1		1077301 --> 1077522
4	1493041..1493668	627	orf19.3141		1491067 <-- 1493787
5	813577..814436	859	orf19.6079		813556 <-- 814416		orf19.6680	FGR27	816610 --> 818973
5	820719..821260	541	orf19.6681		819927 --> 821171
5	939333..939706	373	orf19.3904		937242 <-- 938012		orf19.3905		939322 --> 939903
5	1003415..1004392	977	orf19.3945		1002133 --> 1003563		orf19.3946		1003703 <-- 1004587
6	259305..260282	977	orf19.139	TRA1	254562 --> 266027
6	650422..650621	199	orf19.5592		648633 --> 650654		orf19.5595	SHE3	652332 --> 653891	Tpk2 (hypha)
6	754701..756057	1356	orf19.5722		754024 <-- 755643	Tpk2 (hypha)	orf19.5723	POX1	756971 --> 758962	Tpk2 (hypha)
6	830450..831205	755	orf19.5758	SAL6	830292 --> 832007
6	933024..933310	286	orf19.1078	HBR2	931212 <-- 932489		orf19.1080		934133 --> 935740
7	19921..20195	274	orf19.7107		19888 <-- 20349		orf19.7106	VPS70	21072 --> 23375	Tpk1 (yeast)
7	105074..105317	243	orf19.7056		103977 <-- 105816
7	224232..224734	502					orf19.7006		223296 <-- 226653	Tpk2 (yeast)
7	269904..270283	379					orf19.6913	GCN2	268109 <-- 273403
7	352913..353665	752	orf19.6561	LAT1	352680 --> 354113		orf19.6559		354544 --> 356141
7	615361..616563	1202					orf19.5177		614946 --> 616880	Tpk2 (hypha)
7	677937..678576	639	orf19.5143	TIM54	676831 --> 678033		orf19.5142	DFR1	678102 <-- 678680
							orf19.5141		679378 --> 681549
7	680488..680718	230	orf19.5141		679378 --> 681549		orf19.5140		682335 --> 684422
7	879182..879461	279	orf19.7176	NPT1	878622 <-- 879887		orf19.7175	HLJ1	880388 --> 881383
R	1120169..1120579	410	orf19.637	SDH2	1119650 <-- 1120441		orf19.555		1122196 --> 1123023
R	1180084..1180443	359	orf19.5848		1179341 <-- 1181206
R	1437167..1439047	1880					orf19.702		1436356 <-- 1439673
R	1479572..1480040	468	orf19.1843	ALG9	1475586 <-- 1477277		orf19.1842		1479657 --> 1484333
R	1749830..1750772	942					orf19.597		1749721 <-- 1751403	Tpk2 (yeast)
R	1792929..1793537	608	orf19.6391		1792440 --> 1793360	Tpk2 (hypha)	orf19.6392		1793525 --> 1794562	Tpk2 (hypha)
R	1899514..1900192	678	orf19.7279		1899537 <-- 1900436
R	1906483..1908100	1617	orf19.7283		1906456 <-- 1906824		orf19.7284	ASR2	1907189 <-- 1907965
R	2131385..2131702	317	orf19.7570	UGA3	2129960 <-- 2132371
